# Supplementary material for: KDM5c Promotes Colon Cancer Cell Proliferation Through the FBXW7-c-Jun Regulatory Axis
Source: Front Oncol. 2020 Sep 16;10:535449. doi: 10.3389/fonc.2020.535449 (PMC7526003; doi:10.3389/fonc.2020.535449)
Supplement: Supplementary file 1 [file Table_1.XLSX]

## Sheet: Sheet1
id	gender.demographic	primary_diagnosis.diagnoses	disease_type	tumor_stage.diagnoses	KDM5C
TCGA-3L-AA1B-01A	female	Adenocarcinoma, NOS	Adenomas and Adenocarcinomas	stage i	33.1979
TCGA-4N-A93T-01A	male	Adenocarcinoma, NOS	Adenomas and Adenocarcinomas	stage iiib	13.6381
TCGA-4T-AA8H-01A	female	Mucinous adenocarcinoma	Cystic, Mucinous and Serous Neoplasms	stage iia	18.7122
TCGA-5M-AAT4-01A	male	Adenocarcinoma, NOS	Adenomas and Adenocarcinomas	stage iv	21.1212
TCGA-5M-AAT5-01A			Adenomas and Adenocarcinomas		22.6879
TCGA-5M-AAT6-01A	female	Adenocarcinoma, NOS	Adenomas and Adenocarcinomas	stage iv	16.871
TCGA-5M-AATA-01A			Adenomas and Adenocarcinomas		14.4422
TCGA-5M-AATE-01A	male	Adenocarcinoma, NOS	Adenomas and Adenocarcinomas	stage iia	19.8234
TCGA-A6-2671-01A	male	Adenocarcinoma, NOS	Adenomas and Adenocarcinomas	stage iv	20.2159
TCGA-A6-2672-01A	female	Adenocarcinoma, NOS	Adenomas and Adenocarcinomas	stage iiib	24.3177
TCGA-A6-2674-01A	male	Mucinous adenocarcinoma	Cystic, Mucinous and Serous Neoplasms	stage iv	18.4812
TCGA-A6-2675-01A	male	Adenocarcinoma, NOS	Adenomas and Adenocarcinomas	stage iia	18.5962
TCGA-A6-2676-01A	female	Adenocarcinoma, NOS	Adenomas and Adenocarcinomas	stage iib	18.9857
TCGA-A6-2677-01A	female	Adenocarcinoma, NOS	Adenomas and Adenocarcinomas	stage iiic	20.9136
TCGA-A6-2678-01A	female	Adenocarcinoma, NOS	Adenomas and Adenocarcinomas	stage iiib	16.6069
TCGA-A6-2679-01A	female	Adenocarcinoma, NOS	Adenomas and Adenocarcinomas	stage iib	16.2389
TCGA-A6-2680-01A	female	Adenocarcinoma, NOS	Adenomas and Adenocarcinomas	stage ii	34.0309
TCGA-A6-2681-01A	female	Adenocarcinoma, NOS	Adenomas and Adenocarcinomas	stage iia	25.0111
TCGA-A6-2682-01A	male	Adenocarcinoma, NOS	Adenomas and Adenocarcinomas	stage iv	14.7803
TCGA-A6-2683-01A	female	Adenocarcinoma, NOS	Adenomas and Adenocarcinomas	stage iv	33.6501
TCGA-A6-2684-01A	female	Adenocarcinoma, NOS	Adenomas and Adenocarcinomas	stage i	29.5113
TCGA-A6-2685-01A	female	Adenocarcinoma, NOS	Adenomas and Adenocarcinomas	stage iia	17.3878
TCGA-A6-2686-01A	female	Adenocarcinoma, NOS	Adenomas and Adenocarcinomas	stage iia	5.56962
TCGA-A6-3807-01A	female	Adenocarcinoma, NOS	Adenomas and Adenocarcinomas	stage iiic	19.783
TCGA-A6-3808-01A	male	Adenocarcinoma, NOS	Adenomas and Adenocarcinomas	stage iia	10.3552
TCGA-A6-3809-01A	female	Mucinous adenocarcinoma	Cystic, Mucinous and Serous Neoplasms	stage iib	15.3933
TCGA-A6-3810-01A	male	Adenocarcinoma, NOS	Adenomas and Adenocarcinomas	stage iia	20.3357
TCGA-A6-4105-01A	male	Adenocarcinoma, NOS	Adenomas and Adenocarcinomas	stage iia	20.7222
TCGA-A6-4107-01A	female	Adenocarcinoma, NOS	Adenomas and Adenocarcinomas	stage iiib	11.7352
TCGA-A6-5656-01A	male	Adenocarcinoma, NOS	Adenomas and Adenocarcinomas	stage i	28.2845
TCGA-A6-5657-01A	male	Adenocarcinoma, NOS	Adenomas and Adenocarcinomas	stage iiib	26.0764
TCGA-A6-5659-01A	male	Adenocarcinoma, NOS	Adenomas and Adenocarcinomas	stage i	30.9302
TCGA-A6-5660-01A	male	Adenocarcinoma, NOS	Adenomas and Adenocarcinomas	stage iiic	17.2444
TCGA-A6-5661-01A	female	Adenocarcinoma, NOS	Adenomas and Adenocarcinomas	stage iia	17.2128
TCGA-A6-5662-01A	male	Adenocarcinoma, NOS	Adenomas and Adenocarcinomas	stage iva	14.8645
TCGA-A6-5664-01A	male	Adenocarcinoma, NOS	Adenomas and Adenocarcinomas	stage iiic	13.8049
TCGA-A6-5665-01A	female	Adenocarcinoma, NOS	Adenomas and Adenocarcinomas	stage iia	21.1178
TCGA-A6-5666-01A	male	Adenocarcinoma, NOS	Adenomas and Adenocarcinomas	stage iic	17.4802
TCGA-A6-5667-01A	female	Adenocarcinoma, NOS	Adenomas and Adenocarcinomas	stage iiib	22.8999
TCGA-A6-6137-01A	male	Adenocarcinoma, NOS	Adenomas and Adenocarcinomas	stage iiib	23.9445
TCGA-A6-6138-01A	male	Adenocarcinoma, NOS	Adenomas and Adenocarcinomas	stage i	13.8385
TCGA-A6-6140-01A	male	Adenocarcinoma, NOS	Adenomas and Adenocarcinomas	stage iia	26.4749
TCGA-A6-6141-01A	male	Adenocarcinoma, NOS	Adenomas and Adenocarcinomas	stage iia	12.3032
TCGA-A6-6142-01A	female	Adenocarcinoma, NOS	Adenomas and Adenocarcinomas	stage iva	19.9441
TCGA-A6-6648-01A	male	Adenocarcinoma, NOS	Adenomas and Adenocarcinomas	stage iva	16.1372
TCGA-A6-6649-01A	male	Adenocarcinoma, NOS	Adenomas and Adenocarcinomas	stage iiib	17.4151
TCGA-A6-6650-01A	female	Adenocarcinoma, NOS	Adenomas and Adenocarcinomas	stage iia	35.5309
TCGA-A6-6651-01A	female	Adenocarcinoma, NOS	Adenomas and Adenocarcinomas	stage iiib	18.4298
TCGA-A6-6652-01A	male	Adenocarcinoma, NOS	Adenomas and Adenocarcinomas	stage iva	13.2606
TCGA-A6-6653-01A	male	Adenocarcinoma, NOS	Adenomas and Adenocarcinomas	stage i	10.9916
TCGA-A6-6654-01A	female	Adenocarcinoma, NOS	Adenomas and Adenocarcinomas	stage iiib	28.8303
TCGA-A6-6780-01A	male	Mucinous adenocarcinoma	Cystic, Mucinous and Serous Neoplasms	stage iia	9.86449
TCGA-A6-6781-01A	male	Mucinous adenocarcinoma	Cystic, Mucinous and Serous Neoplasms	stage iiic	15.2
TCGA-A6-6782-01A	male	Adenocarcinoma, NOS	Adenomas and Adenocarcinomas	stage iib	18.0537
TCGA-A6-A565-01A	female	Mucinous adenocarcinoma	Cystic, Mucinous and Serous Neoplasms	stage iiic	20.5451
TCGA-A6-A566-01A	female	Mucinous adenocarcinoma	Cystic, Mucinous and Serous Neoplasms	stage iiib	18.2876
TCGA-A6-A567-01A	male	Adenocarcinoma, NOS	Adenomas and Adenocarcinomas	stage iv	18.361
TCGA-A6-A56B-01A	male	Adenocarcinoma, NOS	Adenomas and Adenocarcinomas	stage iiib	21.8723
TCGA-A6-A5ZU-01A	male	Adenocarcinoma, NOS	Adenomas and Adenocarcinomas	stage iiib	20.2782
TCGA-AA-3489-01A	male	Adenocarcinoma, NOS	Adenomas and Adenocarcinomas	stage ii	15.3301
TCGA-AA-3492-01A	female	Adenocarcinoma, NOS	Adenomas and Adenocarcinomas	stage ii	14.6256
TCGA-AA-3494-01A	male	Adenocarcinoma, NOS	Adenomas and Adenocarcinomas	stage iv	13.7283
TCGA-AA-3495-01A	male	Adenocarcinoma, NOS	Adenomas and Adenocarcinomas	stage i	7.57781
TCGA-AA-3496-01A	female	Adenocarcinoma, NOS	Adenomas and Adenocarcinomas	stage ii	16.4915
TCGA-AA-3502-01A	male	Adenocarcinoma, NOS	Adenomas and Adenocarcinomas	stage i	8.93066
TCGA-AA-3506-01A	male	Adenocarcinoma, NOS	Adenomas and Adenocarcinomas	stage i	18.7117
TCGA-AA-3509-01A	female	Adenocarcinoma, NOS	Adenomas and Adenocarcinomas	stage ii	19.3652
TCGA-AA-3510-01A	male	Adenocarcinoma, NOS	Adenomas and Adenocarcinomas	stage ii	13.1286
TCGA-AA-3511-01A	male	Adenocarcinoma, NOS	Adenomas and Adenocarcinomas	stage ii	14.98
TCGA-AA-3514-01A	female	Adenocarcinoma, NOS	Adenomas and Adenocarcinomas	stage i	21.0669
TCGA-AA-3516-01A	female	Mucinous adenocarcinoma	Cystic, Mucinous and Serous Neoplasms	stage iii	17.6155
TCGA-AA-3517-01A	male	Adenocarcinoma, NOS	Adenomas and Adenocarcinomas	stage iia	8.33015
TCGA-AA-3518-01A	female	Adenocarcinoma, NOS	Adenomas and Adenocarcinomas	stage iia	22.2332
TCGA-AA-3519-01A	male	Adenocarcinoma, NOS	Adenomas and Adenocarcinomas	stage iii	20.4611
TCGA-AA-3520-01A	female	Adenocarcinoma, NOS	Adenomas and Adenocarcinomas	stage ii	17.1692
TCGA-AA-3521-01A	male	Adenocarcinoma, NOS	Adenomas and Adenocarcinomas	stage ii	14.3392
TCGA-AA-3522-01A	male	Adenocarcinoma, NOS	Adenomas and Adenocarcinomas	stage iia	7.27522
TCGA-AA-3524-01A	male	Adenocarcinoma, NOS	Adenomas and Adenocarcinomas	stage ii	7.20477
TCGA-AA-3525-01A	male	Adenocarcinoma, NOS	Adenomas and Adenocarcinomas	stage iiib	9.22383
TCGA-AA-3526-01A	male	Adenocarcinoma, NOS	Adenomas and Adenocarcinomas	stage i	9.71586
TCGA-AA-3527-01A	female	Adenocarcinoma, NOS	Adenomas and Adenocarcinomas	stage iia	23.3851
TCGA-AA-3529-01A	female	Adenocarcinoma, NOS	Adenomas and Adenocarcinomas	stage iiic	20.9929
TCGA-AA-3530-01A	male	Adenocarcinoma, NOS	Adenomas and Adenocarcinomas	stage i	17.7364
TCGA-AA-3531-01A	female	Adenocarcinoma, NOS	Adenomas and Adenocarcinomas	stage iia	30.5334
TCGA-AA-3532-01A	male	Adenocarcinoma, NOS	Adenomas and Adenocarcinomas	stage iia	11.9575
TCGA-AA-3534-01A	female	Adenocarcinoma, NOS	Adenomas and Adenocarcinomas	stage iia	15.5442
TCGA-AA-3538-01A	female	Adenocarcinoma, NOS	Adenomas and Adenocarcinomas	stage i	22.455
TCGA-AA-3542-01A	male	Adenocarcinoma, NOS	Adenomas and Adenocarcinomas	stage iiic	8.19293
TCGA-AA-3543-01A	male	Mucinous adenocarcinoma	Cystic, Mucinous and Serous Neoplasms	stage i	11.4584
TCGA-AA-3544-01A	male	Adenocarcinoma, NOS	Adenomas and Adenocarcinomas	stage i	7.4093
TCGA-AA-3548-01A	female	Adenocarcinoma, NOS	Adenomas and Adenocarcinomas	stage iiic	13.9971
TCGA-AA-3549-01A	male	Adenocarcinoma, NOS	Adenomas and Adenocarcinomas	stage i	20.2955
TCGA-AA-3552-01A	male	Adenocarcinoma, NOS	Adenomas and Adenocarcinomas	stage iiic	15.2688
TCGA-AA-3553-01A	female	Adenocarcinoma, NOS	Adenomas and Adenocarcinomas	stage i	11.3425
TCGA-AA-3554-01A	female	Adenocarcinoma, NOS	Adenomas and Adenocarcinomas	stage iia	24.9602
TCGA-AA-3555-01A	female	Mucinous adenocarcinoma	Cystic, Mucinous and Serous Neoplasms	stage iia	22.4767
TCGA-AA-3556-01A	male	Mucinous adenocarcinoma	Cystic, Mucinous and Serous Neoplasms	stage i	12.4074
TCGA-AA-3560-01A	female	Adenocarcinoma, NOS	Adenomas and Adenocarcinomas	stage iiic	20.281
TCGA-AA-3561-01A	male	Adenocarcinoma, NOS	Adenomas and Adenocarcinomas	stage iia	5.36497
TCGA-AA-3562-01A	male	Adenocarcinoma, NOS	Adenomas and Adenocarcinomas	stage iiic	13.0672
TCGA-AA-3655-01A	male	Adenocarcinoma, NOS	Adenomas and Adenocarcinomas	stage ii	22.5584
TCGA-AA-3660-01A	female	Adenocarcinoma, NOS	Adenomas and Adenocarcinomas	stage ii	25.5322
TCGA-AA-3662-01A	female	Adenocarcinoma, NOS	Adenomas and Adenocarcinomas	stage iv	22.5449
TCGA-AA-3663-01A	male	Adenocarcinoma, NOS	Adenomas and Adenocarcinomas	stage ii	8.52765
TCGA-AA-3664-01A	female	Adenocarcinoma, NOS	Adenomas and Adenocarcinomas	stage ii	10.518
TCGA-AA-3666-01A	male	Adenocarcinoma, NOS	Adenomas and Adenocarcinomas	stage iii	11.6022
TCGA-AA-3667-01A	female	Adenocarcinoma, NOS	Adenomas and Adenocarcinomas	stage i	27.5323
TCGA-AA-3672-01A	female	Adenocarcinoma, NOS	Adenomas and Adenocarcinomas	stage iii	41.6518
TCGA-AA-3673-01A	female	Adenocarcinoma, NOS	Adenomas and Adenocarcinomas	stage ii	23.4317
TCGA-AA-3675-01A	male	Adenocarcinoma, NOS	Adenomas and Adenocarcinomas	stage ii	9.24413
TCGA-AA-3678-01A	female	Adenocarcinoma, NOS	Adenomas and Adenocarcinomas	stage iii	18.6581
TCGA-AA-3679-01A	male	Adenocarcinoma, NOS	Adenomas and Adenocarcinomas	stage iv	6.71009
TCGA-AA-3680-01A	female	Adenocarcinoma, NOS	Adenomas and Adenocarcinomas	stage iv	14.0257
TCGA-AA-3681-01A	female	Adenocarcinoma, NOS	Adenomas and Adenocarcinomas	stage iii	19.3873
TCGA-AA-3684-01A	female	Mucinous adenocarcinoma	Cystic, Mucinous and Serous Neoplasms	stage iv	27.3917
TCGA-AA-3685-01A	male	Adenocarcinoma, NOS	Adenomas and Adenocarcinomas	stage ii	9.61881
TCGA-AA-3688-01A	male	Adenocarcinoma, NOS	Adenomas and Adenocarcinomas	stage iv	20.1465
TCGA-AA-3692-01A	female	Mucinous adenocarcinoma	Cystic, Mucinous and Serous Neoplasms	stage iv	15.4597
TCGA-AA-3693-01A	female	Adenocarcinoma, NOS	Adenomas and Adenocarcinomas	stage iv	10.4217
TCGA-AA-3696-01A	female	Adenocarcinoma, NOS	Adenomas and Adenocarcinomas	stage iv	32.0602
TCGA-AA-3697-01A	male	Adenocarcinoma, NOS	Adenomas and Adenocarcinomas	stage ii	18.7639
TCGA-AA-3710-01A	female	Adenocarcinoma, NOS	Adenomas and Adenocarcinomas	stage iia	16.82
TCGA-AA-3712-01A	male	Adenocarcinoma, NOS	Adenomas and Adenocarcinomas	stage iii	27.6156
TCGA-AA-3713-01A	male	Adenocarcinoma, NOS	Adenomas and Adenocarcinomas	stage iv	17.7215
TCGA-AA-3715-01A	male	Adenosquamous carcinoma	Complex Epithelial Neoplasms	stage ii	17.4747
TCGA-AA-3811-01A	female	Adenocarcinoma with neuroendocrine differentiation	Complex Epithelial Neoplasms	stage iii	15.5768
TCGA-AA-3812-01A	female	Adenocarcinoma, NOS	Adenomas and Adenocarcinomas	stage iia	31.1065
TCGA-AA-3814-01A	female	Adenocarcinoma with mixed subtypes	Adenomas and Adenocarcinomas	stage iia	14.1929
TCGA-AA-3815-01A	female	Adenocarcinoma, NOS	Adenomas and Adenocarcinomas	stage iia	19.3101
TCGA-AA-3818-01A	female	Adenocarcinoma, NOS	Adenomas and Adenocarcinomas	stage iia	25.262
TCGA-AA-3819-01A	female	Adenocarcinoma, NOS	Adenomas and Adenocarcinomas	stage iia	16.6529
TCGA-AA-3821-01A	female	Mucinous adenocarcinoma	Cystic, Mucinous and Serous Neoplasms	stage i	19.1249
TCGA-AA-3831-01A	male	Adenocarcinoma, NOS	Adenomas and Adenocarcinomas	stage iia	9.71559
TCGA-AA-3833-01A	female	Adenocarcinoma, NOS	Adenomas and Adenocarcinomas	stage iia	20.3247
TCGA-AA-3837-01A	male	Mucinous adenocarcinoma	Cystic, Mucinous and Serous Neoplasms	stage iia	22.2135
TCGA-AA-3841-01A	male	Adenocarcinoma, NOS	Adenomas and Adenocarcinomas	stage iia	40.1446
TCGA-AA-3842-01A	male	Adenocarcinoma, NOS	Adenomas and Adenocarcinomas	stage iiia	10.9882
TCGA-AA-3844-01A	female	Adenocarcinoma, NOS	Adenomas and Adenocarcinomas	stage iiic	17.1227
TCGA-AA-3845-01A	female	Adenocarcinoma, NOS	Adenomas and Adenocarcinomas	stage iia	11.5532
TCGA-AA-3846-01A	female	Adenocarcinoma, NOS	Adenomas and Adenocarcinomas	stage iia	11.6935
TCGA-AA-3848-01A	female	Adenocarcinoma, NOS	Adenomas and Adenocarcinomas	stage iiic	40.0115
TCGA-AA-3850-01A	male	Adenocarcinoma, NOS	Adenomas and Adenocarcinomas	stage i	10.4101
TCGA-AA-3851-01A	male	Adenocarcinoma, NOS	Adenomas and Adenocarcinomas	stage iia	8.86623
TCGA-AA-3852-01A	male	Mucinous adenocarcinoma	Cystic, Mucinous and Serous Neoplasms	stage iia	10.4044
TCGA-AA-3854-01A	female	Mucinous adenocarcinoma	Cystic, Mucinous and Serous Neoplasms	stage i	15.4502
TCGA-AA-3855-01A	male	Adenocarcinoma, NOS	Adenomas and Adenocarcinomas	stage i	10.493
TCGA-AA-3856-01A	male	Adenocarcinoma, NOS	Adenomas and Adenocarcinomas	stage iia	12.4079
TCGA-AA-3858-01A	male	Adenocarcinoma, NOS	Adenomas and Adenocarcinomas	stage i	11.0146
TCGA-AA-3860-01A	female	Adenocarcinoma, NOS	Adenomas and Adenocarcinomas	stage iiib	13.7095
TCGA-AA-3861-01A	male	Adenocarcinoma, NOS	Adenomas and Adenocarcinomas	stage iia	13.6603
TCGA-AA-3862-01A	male	Adenocarcinoma, NOS	Adenomas and Adenocarcinomas	stage iia	7.40681
TCGA-AA-3864-01A	male	Adenocarcinoma, NOS	Adenomas and Adenocarcinomas	stage ii	9.0078
TCGA-AA-3866-01A	female	Adenocarcinoma, NOS	Adenomas and Adenocarcinomas	stage i	13.5953
TCGA-AA-3867-01A	male	Adenocarcinoma, NOS	Adenomas and Adenocarcinomas	stage iv	11.3557
TCGA-AA-3869-01A	male	Adenocarcinoma, NOS	Adenomas and Adenocarcinomas	stage iv	10.5874
TCGA-AA-3870-01A	female	Adenocarcinoma, NOS	Adenomas and Adenocarcinomas	stage iv	16.7635
TCGA-AA-3872-01A	male	Adenocarcinoma, NOS	Adenomas and Adenocarcinomas	stage iv	12.3948
TCGA-AA-3875-01A	female	Adenocarcinoma, NOS	Adenomas and Adenocarcinomas	stage i	15.2465
TCGA-AA-3877-01A	female	Mucinous adenocarcinoma	Cystic, Mucinous and Serous Neoplasms	stage i	13.3234
TCGA-AA-3930-01A	male	Adenocarcinoma, NOS	Adenomas and Adenocarcinomas	stage iv	8.37918
TCGA-AA-3939-01A	male	Adenocarcinoma, NOS	Adenomas and Adenocarcinomas	stage iia	7.84393
TCGA-AA-3941-01A	female	Adenocarcinoma, NOS	Adenomas and Adenocarcinomas	stage iva	11.4191
TCGA-AA-3947-01A	female	Mucinous adenocarcinoma	Cystic, Mucinous and Serous Neoplasms	stage iib	3.5958
TCGA-AA-3949-01A	female	Mucinous adenocarcinoma	Cystic, Mucinous and Serous Neoplasms	stage iiib	10.9101
TCGA-AA-3950-01A	female	Mucinous adenocarcinoma	Cystic, Mucinous and Serous Neoplasms	stage iia	12.9506
TCGA-AA-3952-01A	male	Adenocarcinoma, NOS	Adenomas and Adenocarcinomas	stage iiic	7.47207
TCGA-AA-3955-01A	male	Adenocarcinoma, NOS	Adenomas and Adenocarcinomas	stage iiib	8.7716
TCGA-AA-3956-01A	male	Adenocarcinoma, NOS	Adenomas and Adenocarcinomas	stage iia	15.4288
TCGA-AA-3966-01A	female	Mucinous adenocarcinoma	Cystic, Mucinous and Serous Neoplasms	stage iia	19.8429
TCGA-AA-3968-01A	female	Adenocarcinoma, NOS	Adenomas and Adenocarcinomas	stage i	18.2069
TCGA-AA-3970-01A	male	Adenocarcinoma, NOS	Adenomas and Adenocarcinomas	stage iia	9.2903
TCGA-AA-3971-01A	male	Adenocarcinoma, NOS	Adenomas and Adenocarcinomas	stage iii	14.5762
TCGA-AA-3972-01A	male	Adenocarcinoma, NOS	Adenomas and Adenocarcinomas	stage iv	9.93141
TCGA-AA-3973-01A	male	Adenocarcinoma, NOS	Adenomas and Adenocarcinomas	stage iv	19.9001
TCGA-AA-3975-01A	male	Adenocarcinoma, NOS	Adenomas and Adenocarcinomas	stage i	23.8396
TCGA-AA-3977-01A	male	Adenocarcinoma, NOS	Adenomas and Adenocarcinomas	not reported	8.00378
TCGA-AA-3979-01A	male	Adenocarcinoma, NOS	Adenomas and Adenocarcinomas	stage iia	5.84639
TCGA-AA-3980-01A	female	Adenocarcinoma, NOS	Adenomas and Adenocarcinomas	stage i	12.4748
TCGA-AA-3982-01A	male	Adenocarcinoma, NOS	Adenomas and Adenocarcinomas	stage iiib	9.97399
TCGA-AA-3984-01A	female	Adenocarcinoma, NOS	Adenomas and Adenocarcinomas	stage iia	25.2053
TCGA-AA-3986-01A	male	Adenocarcinoma, NOS	Adenomas and Adenocarcinomas	stage i	12.3923
TCGA-AA-3989-01A	male	Adenocarcinoma, NOS	Adenomas and Adenocarcinomas	stage iv	12.7094
TCGA-AA-3994-01A	male	Mucinous adenocarcinoma	Cystic, Mucinous and Serous Neoplasms	stage iiib	9.92666
TCGA-AA-A004-01A	male	Adenocarcinoma, NOS	Adenomas and Adenocarcinomas	stage iia	16.7617
TCGA-AA-A00A-01A	male	Adenocarcinoma, NOS	Adenomas and Adenocarcinomas	stage iia	11.9647
TCGA-AA-A00D-01A	male	Adenocarcinoma, NOS	Adenomas and Adenocarcinomas	stage i	13.4538
TCGA-AA-A00E-01A	male	Adenocarcinoma, NOS	Adenomas and Adenocarcinomas	stage iia	13.392
TCGA-AA-A00F-01A	male	Adenocarcinoma, NOS	Adenomas and Adenocarcinomas	stage iiic	16.2942
TCGA-AA-A00J-01A	male	Mucinous adenocarcinoma	Cystic, Mucinous and Serous Neoplasms	stage iiib	13.1937
TCGA-AA-A00K-01A	male	Adenocarcinoma, NOS	Adenomas and Adenocarcinomas	stage iia	24.4841
TCGA-AA-A00L-01A	male	Adenocarcinoma, NOS	Adenomas and Adenocarcinomas	stage iia	22.8441
TCGA-AA-A00N-01A	male	Mucinous adenocarcinoma	Cystic, Mucinous and Serous Neoplasms	stage iib	13.478
TCGA-AA-A00O-01A	female	Adenocarcinoma, NOS	Adenomas and Adenocarcinomas	stage iiic	19.5434
TCGA-AA-A00Q-01A	female	Adenocarcinoma, NOS	Adenomas and Adenocarcinomas	stage iiib	15.4217
TCGA-AA-A00R-01A	female	Adenocarcinoma, NOS	Adenomas and Adenocarcinomas	stage i	22.5272
TCGA-AA-A00U-01A	male	Adenocarcinoma, NOS	Adenomas and Adenocarcinomas	stage iiib	13.1573
TCGA-AA-A00W-01A	male	Adenocarcinoma, NOS	Adenomas and Adenocarcinomas	stage i	18.7597
TCGA-AA-A00Z-01A	male	Adenocarcinoma, NOS	Adenomas and Adenocarcinomas	stage iia	24.7633
TCGA-AA-A010-01A	female	Adenocarcinoma, NOS	Adenomas and Adenocarcinomas	stage iib	15.357
TCGA-AA-A017-01A	female	Adenocarcinoma, NOS	Adenomas and Adenocarcinomas	stage iia	25.2305
TCGA-AA-A01C-01A	male	Adenocarcinoma, NOS	Adenomas and Adenocarcinomas	stage iiia	15.7631
TCGA-AA-A01F-01A	male	Adenocarcinoma, NOS	Adenomas and Adenocarcinomas	stage iiib	14.1339
TCGA-AA-A01G-01A	male	Mucinous adenocarcinoma	Cystic, Mucinous and Serous Neoplasms	stage iia	15.2365
TCGA-AA-A01I-01A	male	Adenocarcinoma, NOS	Adenomas and Adenocarcinomas	stage i	13.8608
TCGA-AA-A01K-01A	female	Adenocarcinoma, NOS	Adenomas and Adenocarcinomas	stage iiic	17.3452
TCGA-AA-A01P-01A	female	Adenocarcinoma, NOS	Adenomas and Adenocarcinomas	stage iii	18.2354
TCGA-AA-A01Q-01A	female	Adenocarcinoma, NOS	Adenomas and Adenocarcinomas	stage ii	18.7171
TCGA-AA-A01R-01A	male	Mucinous adenocarcinoma	Cystic, Mucinous and Serous Neoplasms	stage iii	17.069
TCGA-AA-A01S-01A	female	Adenocarcinoma, NOS	Adenomas and Adenocarcinomas	stage iii	26.4514
TCGA-AA-A01T-01A	female	Adenocarcinoma, NOS	Adenomas and Adenocarcinomas	stage iii	19.9544
TCGA-AA-A01V-01A	male	Adenocarcinoma, NOS	Adenomas and Adenocarcinomas	stage i	15.7489
TCGA-AA-A01X-01A	female	Adenocarcinoma, NOS	Adenomas and Adenocarcinomas	stage iii	22.6619
TCGA-AA-A01Z-01A	male	Adenocarcinoma, NOS	Adenomas and Adenocarcinomas	stage ii	24.213
TCGA-AA-A022-01A	female	Adenocarcinoma, NOS	Adenomas and Adenocarcinomas	stage ii	25.3742
TCGA-AA-A024-01A	male	Mucinous adenocarcinoma	Cystic, Mucinous and Serous Neoplasms	stage ii	10.0343
TCGA-AA-A029-01A	male	Adenocarcinoma, NOS	Adenomas and Adenocarcinomas	stage ii	12.9783
TCGA-AA-A02E-01A	female	Adenocarcinoma, NOS	Adenomas and Adenocarcinomas	stage iv	28.3495
TCGA-AA-A02F-01A	female	Carcinoma, NOS	Epithelial Neoplasms, NOS	stage iv	15.0727
TCGA-AA-A02H-01A	female	Adenocarcinoma, NOS	Adenomas and Adenocarcinomas	stage iv	29.6354
TCGA-AA-A02J-01A	female	Adenocarcinoma, NOS	Adenomas and Adenocarcinomas	stage iv	23.8138
TCGA-AA-A02K-01A	male	Adenocarcinoma, NOS	Adenomas and Adenocarcinomas	stage iv	15.6291
TCGA-AA-A02O-01A	male	Adenocarcinoma, NOS	Adenomas and Adenocarcinomas	stage ii	20.0058
TCGA-AA-A02R-01A	female	Adenocarcinoma, NOS	Adenomas and Adenocarcinomas	stage iia	28.8444
TCGA-AA-A02W-01A	female	Adenocarcinoma, NOS	Adenomas and Adenocarcinomas	stage i	22.3955
TCGA-AA-A02Y-01A	male	Adenocarcinoma, NOS	Adenomas and Adenocarcinomas	stage i	19.6362
TCGA-AA-A03F-01A	female	Mucinous adenocarcinoma	Cystic, Mucinous and Serous Neoplasms	stage iii	25.7349
TCGA-AA-A03J-01A	female	Adenocarcinoma, NOS	Adenomas and Adenocarcinomas	stage i	30.9867
TCGA-AD-5900-01A	male	Mucinous adenocarcinoma	Cystic, Mucinous and Serous Neoplasms	stage i	10.7081
TCGA-AD-6548-01A	female	Adenocarcinoma, NOS	Adenomas and Adenocarcinomas	stage i	30.4718
TCGA-AD-6888-01A	male	Adenocarcinoma, NOS	Adenomas and Adenocarcinomas	stage iiib	20.9473
TCGA-AD-6889-01A	male	Adenocarcinoma, NOS	Adenomas and Adenocarcinomas	stage iia	12.0852
TCGA-AD-6890-01A	male	Adenocarcinoma, NOS	Adenomas and Adenocarcinomas	not reported	20.4137
TCGA-AD-6895-01A	male	Adenocarcinoma, NOS	Adenomas and Adenocarcinomas	stage iiib	13.8027
TCGA-AD-6899-01A	male	Mucinous adenocarcinoma	Cystic, Mucinous and Serous Neoplasms	stage iiic	26.739
TCGA-AD-6901-01A	male	Adenocarcinoma, NOS	Adenomas and Adenocarcinomas	not reported	24.2511
TCGA-AD-6963-01A	male	Adenocarcinoma, NOS	Adenomas and Adenocarcinomas	not reported	22.9206
TCGA-AD-6964-01A	male	Adenocarcinoma, NOS	Adenomas and Adenocarcinomas	not reported	14.181
TCGA-AD-6965-01A	male	Adenocarcinoma, NOS	Adenomas and Adenocarcinomas	stage iiic	22.2209
TCGA-AD-A5EJ-01A	female	Adenocarcinoma, NOS	Adenomas and Adenocarcinomas	stage iia	25.0873
TCGA-AD-A5EK-01A	male	Adenocarcinoma, NOS	Adenomas and Adenocarcinomas	stage i	20.1842
TCGA-AM-5820-01A	female	Adenocarcinoma, NOS	Adenomas and Adenocarcinomas	stage iva	17.9722
TCGA-AM-5821-01A	female	Adenocarcinoma, NOS	Adenomas and Adenocarcinomas	stage iia	13.0987
TCGA-AU-3779-01A	female	Adenocarcinoma, NOS	Adenomas and Adenocarcinomas	stage iia	26.3075
TCGA-AU-6004-01A	female	Adenocarcinoma, NOS	Adenomas and Adenocarcinomas	stage i	25.7549
TCGA-AY-4070-01A	female	Adenocarcinoma, NOS	Adenomas and Adenocarcinomas	stage iiic	27.1469
TCGA-AY-4071-01A	female	Adenocarcinoma, NOS	Adenomas and Adenocarcinomas	stage i	19.2321
TCGA-AY-5543-01A	female	Adenocarcinoma, NOS	Adenomas and Adenocarcinomas	stage iva	16.6935
TCGA-AY-6196-01A	male	Mucinous adenocarcinoma	Cystic, Mucinous and Serous Neoplasms	stage iiic	15.6597
TCGA-AY-6197-01A	male	Adenocarcinoma, NOS	Adenomas and Adenocarcinomas	stage iia	15.9142
TCGA-AY-6386-01A	female	Adenocarcinoma, NOS	Adenomas and Adenocarcinomas	stage iiib	18.9262
TCGA-AY-A54L-01A	female	Adenocarcinoma, NOS	Adenomas and Adenocarcinomas	stage i	22.7636
TCGA-AY-A69D-01A	female	Adenocarcinoma, NOS	Adenomas and Adenocarcinomas	stage iia	24.6405
TCGA-AY-A71X-01A	female	Adenocarcinoma, NOS	Adenomas and Adenocarcinomas	stage i	22.2632
TCGA-AY-A8YK-01A	male	Adenocarcinoma, NOS	Adenomas and Adenocarcinomas	stage iva	30.6413
TCGA-AZ-4308-01A	female	Adenocarcinoma, NOS	Adenomas and Adenocarcinomas	stage iiib	19.0321
TCGA-AZ-4313-01A	female	Adenocarcinoma, NOS	Adenomas and Adenocarcinomas	stage i	25.2574
TCGA-AZ-4315-01A	male	Adenocarcinoma, NOS	Adenomas and Adenocarcinomas	stage iia	9.23948
TCGA-AZ-4323-01A	male	Adenocarcinoma, NOS	Adenomas and Adenocarcinomas	stage iv	21.7661
TCGA-AZ-4614-01A	female	Adenocarcinoma, NOS	Adenomas and Adenocarcinomas	stage iva	47.3157
TCGA-AZ-4615-01A	male	Adenocarcinoma, NOS	Adenomas and Adenocarcinomas	stage iiib	7.3
TCGA-AZ-4616-01A	female	Adenocarcinoma, NOS	Adenomas and Adenocarcinomas	stage iv	17.2273
TCGA-AZ-5403-01A	male	Adenocarcinoma, NOS	Adenomas and Adenocarcinomas	stage ii	9.75003
TCGA-AZ-5407-01A	female	Adenocarcinoma, NOS	Adenomas and Adenocarcinomas	stage i	12.2042
TCGA-AZ-6598-01A	female	Adenocarcinoma, NOS	Adenomas and Adenocarcinomas	stage ii	13.5151
TCGA-AZ-6599-01A	male	Adenocarcinoma, NOS	Adenomas and Adenocarcinomas	stage i	13.4362
TCGA-AZ-6600-01A	male	Adenocarcinoma, NOS	Adenomas and Adenocarcinomas	stage iv	18.9485
TCGA-AZ-6601-01A	male	Adenocarcinoma, NOS	Adenomas and Adenocarcinomas	stage ii	11.4117
TCGA-AZ-6603-01A	female	Adenocarcinoma, NOS	Adenomas and Adenocarcinomas	not reported	33.6673
TCGA-AZ-6605-01A	male	Adenocarcinoma, NOS	Adenomas and Adenocarcinomas	stage iiib	12.985
TCGA-AZ-6606-01A	male	Adenocarcinoma, NOS	Adenomas and Adenocarcinomas	stage iv	13.6828
TCGA-AZ-6607-01A	male	Adenocarcinoma, NOS	Adenomas and Adenocarcinomas	stage iv	19.2337
TCGA-AZ-6608-01A	female	Adenocarcinoma, NOS	Adenomas and Adenocarcinomas	stage iiia	23.4739
TCGA-CA-5254-01A	female	Adenocarcinoma, NOS	Adenomas and Adenocarcinomas	stage iia	15.0265
TCGA-CA-5255-01A	male	Adenocarcinoma, NOS	Adenomas and Adenocarcinomas	stage iia	11.2712
TCGA-CA-5256-01A	female	Adenocarcinoma, NOS	Adenomas and Adenocarcinomas	stage iia	8.85408
TCGA-CA-5796-01A	female	Mucinous adenocarcinoma	Cystic, Mucinous and Serous Neoplasms	stage iia	13.671
TCGA-CA-5797-01A	male	Adenocarcinoma, NOS	Adenomas and Adenocarcinomas	stage iia	18.0552
TCGA-CA-6715-01A	male	Papillary adenocarcinoma, NOS	Adenomas and Adenocarcinomas	stage iiib	26.6167
TCGA-CA-6716-01A	male	Papillary adenocarcinoma, NOS	Adenomas and Adenocarcinomas	stage iia	21.9877
TCGA-CA-6717-01A	male	Mucinous adenocarcinoma	Cystic, Mucinous and Serous Neoplasms	stage iia	13.0733
TCGA-CA-6718-01A	male	Adenocarcinoma, NOS	Adenomas and Adenocarcinomas	stage iia	13.8215
TCGA-CA-6719-01A	male	Adenocarcinoma, NOS	Adenomas and Adenocarcinomas	stage iia	23.5209
TCGA-CK-4950-01A	female	Mucinous adenocarcinoma	Cystic, Mucinous and Serous Neoplasms	stage iiib	22.804
TCGA-CK-4951-01A	female	Mucinous adenocarcinoma	Cystic, Mucinous and Serous Neoplasms	stage iia	23.0416
TCGA-CK-4952-01A	female	Mucinous adenocarcinoma	Cystic, Mucinous and Serous Neoplasms	stage iiic	24.349
TCGA-CK-5912-01A	male	Adenocarcinoma, NOS	Adenomas and Adenocarcinomas	stage i	16.092
TCGA-CK-5913-01A	female	Adenocarcinoma, NOS	Adenomas and Adenocarcinomas	stage iia	25.8562
TCGA-CK-5914-01A	male	Adenocarcinoma, NOS	Adenomas and Adenocarcinomas	stage iiib	15.8496
TCGA-CK-5915-01A	male	Adenocarcinoma, NOS	Adenomas and Adenocarcinomas	stage i	16.2875
TCGA-CK-5916-01A	female	Adenocarcinoma, NOS	Adenomas and Adenocarcinomas	stage i	28.7328
TCGA-CK-6746-01A	female	Adenocarcinoma, NOS	Adenomas and Adenocarcinomas	stage iib	16.7201
TCGA-CK-6747-01A	female	Adenocarcinoma, NOS	Adenomas and Adenocarcinomas	stage iia	21.5531
TCGA-CK-6748-01A	female	Mucinous adenocarcinoma	Cystic, Mucinous and Serous Neoplasms	stage iv	19.3732
TCGA-CK-6751-01A	female	Mucinous adenocarcinoma	Cystic, Mucinous and Serous Neoplasms	stage i	14.1677
TCGA-CM-4743-01A	male	Adenocarcinoma, NOS	Adenomas and Adenocarcinomas	stage iia	6.56815
TCGA-CM-4744-01A	male	Adenocarcinoma, NOS	Adenomas and Adenocarcinomas	stage i	9.1833
TCGA-CM-4746-01A	male	Adenocarcinoma, NOS	Adenomas and Adenocarcinomas	stage i	7.9932
TCGA-CM-4747-01A	male	Adenocarcinoma, NOS	Adenomas and Adenocarcinomas	stage iva	16.4548
TCGA-CM-4748-01A	male	Mucinous adenocarcinoma	Cystic, Mucinous and Serous Neoplasms	stage iiib	20.4065
TCGA-CM-4751-01A	male	Adenocarcinoma, NOS	Adenomas and Adenocarcinomas	stage iiib	13.7555
TCGA-CM-4752-01A	male	Adenocarcinoma, NOS	Adenomas and Adenocarcinomas	stage iia	11.3971
TCGA-CM-5341-01A	female	Adenocarcinoma, NOS	Adenomas and Adenocarcinomas	stage iiia	3.04523
TCGA-CM-5344-01A	female	Adenocarcinoma, NOS	Adenomas and Adenocarcinomas	stage iiib	16.7232
TCGA-CM-5348-01A	male	Adenocarcinoma, NOS	Adenomas and Adenocarcinomas	stage iiib	14.3132
TCGA-CM-5349-01A	female	Adenocarcinoma, NOS	Adenomas and Adenocarcinomas	stage iia	15.2753
TCGA-CM-5860-01A	male	Adenocarcinoma, NOS	Adenomas and Adenocarcinomas	stage iia	12.186
TCGA-CM-5861-01A	female	Adenocarcinoma, NOS	Adenomas and Adenocarcinomas	stage iia	11.4781
TCGA-CM-5862-01A	male	Adenocarcinoma, NOS	Adenomas and Adenocarcinomas	stage iva	9.53912
TCGA-CM-5863-01A	female	Mucinous adenocarcinoma	Cystic, Mucinous and Serous Neoplasms	stage iiib	12.2787
TCGA-CM-5864-01A	male	Adenocarcinoma, NOS	Adenomas and Adenocarcinomas	stage i	16.3531
TCGA-CM-5868-01A	female	Adenocarcinoma, NOS	Adenomas and Adenocarcinomas	stage iva	23.8164
TCGA-CM-6161-01A	female	Adenocarcinoma, NOS	Adenomas and Adenocarcinomas	stage i	18.3704
TCGA-CM-6162-01A	female	Mucinous adenocarcinoma	Cystic, Mucinous and Serous Neoplasms	stage iiib	21.3479
TCGA-CM-6163-01A	male	Adenocarcinoma, NOS	Adenomas and Adenocarcinomas	stage i	18.3679
TCGA-CM-6164-01A	female	Adenocarcinoma, NOS	Adenomas and Adenocarcinomas	stage iia	32.0098
TCGA-CM-6165-01A	male	Adenocarcinoma, NOS	Adenomas and Adenocarcinomas	stage iia	12.7408
TCGA-CM-6166-01A	female	Adenocarcinoma, NOS	Adenomas and Adenocarcinomas	stage i	22.0895
TCGA-CM-6167-01A	female	Adenocarcinoma, NOS	Adenomas and Adenocarcinomas	stage iiic	17.0611
TCGA-CM-6168-01A	female	Adenocarcinoma, NOS	Adenomas and Adenocarcinomas	stage iia	19.8905
TCGA-CM-6169-01A	male	Adenocarcinoma, NOS	Adenomas and Adenocarcinomas	stage iia	22.6333
TCGA-CM-6170-01A	female	Adenocarcinoma, NOS	Adenomas and Adenocarcinomas	stage i	30.5908
TCGA-CM-6171-01A	female	Adenocarcinoma, NOS	Adenomas and Adenocarcinomas	stage i	31.2808
TCGA-CM-6172-01A	female	Adenocarcinoma, NOS	Adenomas and Adenocarcinomas	stage iiib	18.1648
TCGA-CM-6674-01A	male	Adenocarcinoma, NOS	Adenomas and Adenocarcinomas	stage iia	10.7077
TCGA-CM-6675-01A	male	Adenocarcinoma, NOS	Adenomas and Adenocarcinomas	stage ivb	13.9611
TCGA-CM-6676-01A	male	Adenocarcinoma, NOS	Adenomas and Adenocarcinomas	stage i	17.4891
TCGA-CM-6677-01A	female	Adenocarcinoma, NOS	Adenomas and Adenocarcinomas	stage iia	21.3003
TCGA-CM-6678-01A	female	Adenocarcinoma, NOS	Adenomas and Adenocarcinomas	stage iva	30.819
TCGA-CM-6679-01A	male	Adenocarcinoma, NOS	Adenomas and Adenocarcinomas	stage iia	21.571
TCGA-CM-6680-01A	female	Adenocarcinoma, NOS	Adenomas and Adenocarcinomas	stage iiib	25.3895
TCGA-D5-5537-01A	male	Adenocarcinoma, NOS	Adenomas and Adenocarcinomas	not reported	18.8764
TCGA-D5-5538-01A	female	Adenocarcinoma, NOS	Adenomas and Adenocarcinomas	stage iiib	33.3761
TCGA-D5-5539-01A	male	Mucinous adenocarcinoma	Cystic, Mucinous and Serous Neoplasms	stage iiia	13.7832
TCGA-D5-5540-01A	male	Adenocarcinoma, NOS	Adenomas and Adenocarcinomas	stage iia	6.22619
TCGA-D5-5541-01A	male	Adenocarcinoma, NOS	Adenomas and Adenocarcinomas	stage iiib	21.1664
TCGA-D5-6529-01A	male	Adenocarcinoma, NOS	Adenomas and Adenocarcinomas	stage iia	15.671
TCGA-D5-6530-01A	male	Adenocarcinoma, NOS	Adenomas and Adenocarcinomas	stage i	13.469
TCGA-D5-6531-01A	male	Adenocarcinoma, NOS	Adenomas and Adenocarcinomas	stage iia	21.0401
TCGA-D5-6532-01A	male	Adenocarcinoma, NOS	Adenomas and Adenocarcinomas	stage iia	29.1552
TCGA-D5-6533-01A	female	Adenocarcinoma, NOS	Adenomas and Adenocarcinomas	not reported	39.2238
TCGA-D5-6534-01A	female	Mucinous adenocarcinoma	Cystic, Mucinous and Serous Neoplasms	stage iia	20.3343
TCGA-D5-6535-01A	female	Adenocarcinoma, NOS	Adenomas and Adenocarcinomas	stage iiib	25.4027
TCGA-D5-6536-01A	male	Adenocarcinoma, NOS	Adenomas and Adenocarcinomas	stage iia	14.4707
TCGA-D5-6537-01A	male	Adenocarcinoma, NOS	Adenomas and Adenocarcinomas	stage iiib	19.1319
TCGA-D5-6538-01A	female	Adenocarcinoma, NOS	Adenomas and Adenocarcinomas	stage iiib	22.799
TCGA-D5-6539-01A	female	Adenocarcinoma, NOS	Adenomas and Adenocarcinomas	not reported	19.0813
TCGA-D5-6540-01A	male	Mucinous adenocarcinoma	Cystic, Mucinous and Serous Neoplasms	stage i	15.1293
TCGA-D5-6541-01A	male	Adenocarcinoma, NOS	Adenomas and Adenocarcinomas	stage iia	9.05329
TCGA-D5-6898-01A	female	Adenocarcinoma, NOS	Adenomas and Adenocarcinomas	stage i	18.5331
TCGA-D5-6920-01A	female	Adenocarcinoma, NOS	Adenomas and Adenocarcinomas	stage iia	22.3182
TCGA-D5-6922-01A	male	Adenocarcinoma, NOS	Adenomas and Adenocarcinomas	stage iiia	23.1883
TCGA-D5-6923-01A	male	Adenocarcinoma, NOS	Adenomas and Adenocarcinomas	stage i	33.5996
TCGA-D5-6924-01A	male	Adenocarcinoma, NOS	Adenomas and Adenocarcinomas	stage iia	30.7189
TCGA-D5-6926-01A	male	Adenocarcinoma, NOS	Adenomas and Adenocarcinomas	stage iiib	25.1179
TCGA-D5-6927-01A	male	Adenocarcinoma, NOS	Adenomas and Adenocarcinomas	stage iia	17.3247
TCGA-D5-6928-01A	male	Mucinous adenocarcinoma	Cystic, Mucinous and Serous Neoplasms	stage iia	17.4387
TCGA-D5-6929-01A	female	Adenocarcinoma, NOS	Adenomas and Adenocarcinomas	stage iv	19.2049
TCGA-D5-6930-01A	male	Mucinous adenocarcinoma	Cystic, Mucinous and Serous Neoplasms	stage iia	11.3699
TCGA-D5-6931-01A	male	Adenocarcinoma, NOS	Adenomas and Adenocarcinomas	stage iiic	15.6232
TCGA-D5-6932-01A	male	Adenocarcinoma, NOS	Adenomas and Adenocarcinomas	stage iia	16.8609
TCGA-D5-7000-01A	female	Mucinous adenocarcinoma	Cystic, Mucinous and Serous Neoplasms	stage i	35.2346
TCGA-DM-A0X9-01A	female	Adenocarcinoma, NOS	Adenomas and Adenocarcinomas	stage iia	27.2948
TCGA-DM-A0XD-01A	male	Adenocarcinoma, NOS	Adenomas and Adenocarcinomas	stage iia	15.3809
TCGA-DM-A0XF-01A	female	Adenocarcinoma, NOS	Adenomas and Adenocarcinomas	stage iiic	16.6904
TCGA-DM-A1D0-01A	female	Adenocarcinoma, NOS	Adenomas and Adenocarcinomas	stage iia	17.9791
TCGA-DM-A1D4-01A	male	Adenocarcinoma, NOS	Adenomas and Adenocarcinomas	stage iia	9.97883
TCGA-DM-A1D6-01A	male	Mucinous adenocarcinoma	Cystic, Mucinous and Serous Neoplasms	stage iia	14.1489
TCGA-DM-A1D7-01A	male	Mucinous adenocarcinoma	Cystic, Mucinous and Serous Neoplasms	stage iia	9.64932
TCGA-DM-A1D8-01A	female	Adenocarcinoma, NOS	Adenomas and Adenocarcinomas	not reported	19.9097
TCGA-DM-A1D9-01A	female	Adenocarcinoma, NOS	Adenomas and Adenocarcinomas	stage iia	19.615
TCGA-DM-A1DA-01A	female	Adenocarcinoma, NOS	Adenomas and Adenocarcinomas	stage iiic	28.7016
TCGA-DM-A1DB-01A	male	Adenocarcinoma, NOS	Adenomas and Adenocarcinomas	stage iia	33.9143
TCGA-DM-A1HA-01A	male	Adenocarcinoma, NOS	Adenomas and Adenocarcinomas	stage iiic	14.5259
TCGA-DM-A1HB-01A	male	Mucinous adenocarcinoma	Cystic, Mucinous and Serous Neoplasms	stage iiib	11.2274
TCGA-DM-A280-01A	female	Mucinous adenocarcinoma	Cystic, Mucinous and Serous Neoplasms	stage iia	11.1103
TCGA-DM-A282-01A	female	Mucinous adenocarcinoma	Cystic, Mucinous and Serous Neoplasms	stage iia	24.3117
TCGA-DM-A285-01A	female	Mucinous adenocarcinoma	Cystic, Mucinous and Serous Neoplasms	stage iv	13.4306
TCGA-DM-A288-01A	male	Mucinous adenocarcinoma	Cystic, Mucinous and Serous Neoplasms	stage iiic	18.621
TCGA-DM-A28A-01A	male	Adenocarcinoma, NOS	Adenomas and Adenocarcinomas	stage iiic	15.892
TCGA-DM-A28C-01A	male	Adenocarcinoma, NOS	Adenomas and Adenocarcinomas	stage iia	12.6177
TCGA-DM-A28E-01A	female	Adenocarcinoma, NOS	Adenomas and Adenocarcinomas	stage iia	29.3065
TCGA-DM-A28F-01A	male	Adenocarcinoma, NOS	Adenomas and Adenocarcinomas	stage iiib	21.7698
TCGA-DM-A28G-01A	male	Adenocarcinoma, NOS	Adenomas and Adenocarcinomas	stage iia	10.9015
TCGA-DM-A28H-01A	male	Adenocarcinoma, NOS	Adenomas and Adenocarcinomas	stage iiic	20.1192
TCGA-DM-A28K-01A	male	Mucinous adenocarcinoma	Cystic, Mucinous and Serous Neoplasms	stage iia	10.4892
TCGA-DM-A28M-01A	male	Adenocarcinoma, NOS	Adenomas and Adenocarcinomas	stage iia	10.3042
TCGA-F4-6459-01A	female	Adenocarcinoma, NOS	Adenomas and Adenocarcinomas	stage iiib	38.5925
TCGA-F4-6460-01A	female	Adenocarcinoma, NOS	Adenomas and Adenocarcinomas	stage iiib	18.547
TCGA-F4-6461-01A	female	Adenocarcinoma, NOS	Adenomas and Adenocarcinomas	stage iiic	22.7304
TCGA-F4-6463-01A	male	Mucinous adenocarcinoma	Cystic, Mucinous and Serous Neoplasms	stage iia	12.903
TCGA-F4-6569-01A	male	Adenocarcinoma, NOS	Adenomas and Adenocarcinomas	stage i	12.2913
TCGA-F4-6570-01A	female	Adenocarcinoma, NOS	Adenomas and Adenocarcinomas	stage iia	21.6587
TCGA-F4-6703-01A	male	Adenocarcinoma, NOS	Adenomas and Adenocarcinomas	stage iia	13.7159
TCGA-F4-6704-01A	male	Mucinous adenocarcinoma	Cystic, Mucinous and Serous Neoplasms	stage iiic	13.749
TCGA-F4-6805-01A	female	Adenocarcinoma, NOS	Adenomas and Adenocarcinomas	stage iia	18.0753
TCGA-F4-6806-01A	female	Adenocarcinoma, NOS	Adenomas and Adenocarcinomas	stage i	30.4957
TCGA-F4-6807-01A	female	Adenocarcinoma, NOS	Adenomas and Adenocarcinomas	stage iiic	26.4664
TCGA-F4-6808-01A	female	Adenocarcinoma, NOS	Adenomas and Adenocarcinomas	stage i	28.892
TCGA-F4-6809-01A	female	Adenocarcinoma, NOS	Adenomas and Adenocarcinomas	stage iva	19.1518
TCGA-F4-6854-01A	female	Adenocarcinoma, NOS	Adenomas and Adenocarcinomas	stage iia	25.7128
TCGA-F4-6855-01A	female	Adenocarcinoma, NOS	Adenomas and Adenocarcinomas	stage iia	20.0662
TCGA-F4-6856-01A	male	Mucinous adenocarcinoma	Cystic, Mucinous and Serous Neoplasms	stage i	13.7511
TCGA-G4-6293-01A	female	Adenocarcinoma, NOS	Adenomas and Adenocarcinomas	stage iii	20.9056
TCGA-G4-6294-01A	male	Adenocarcinoma, NOS	Adenomas and Adenocarcinomas	stage iv	19.0226
TCGA-G4-6295-01A	female	Adenocarcinoma, NOS	Adenomas and Adenocarcinomas	stage ii	11.3157
TCGA-G4-6297-01A	female	Adenocarcinoma, NOS	Adenomas and Adenocarcinomas	stage iv	38.4182
TCGA-G4-6298-01A	male	Adenocarcinoma, NOS	Adenomas and Adenocarcinomas	stage iiib	14.0052
TCGA-G4-6299-01A	male	Adenocarcinoma, NOS	Adenomas and Adenocarcinomas	stage iiic	12.6737
TCGA-G4-6302-01A	female	Mucinous adenocarcinoma	Cystic, Mucinous and Serous Neoplasms	stage iia	14.69
TCGA-G4-6303-01A	female	Adenocarcinoma, NOS	Adenomas and Adenocarcinomas	stage iv	19.1168
TCGA-G4-6304-01A	female	Adenocarcinoma, NOS	Adenomas and Adenocarcinomas	stage iib	23.8314
TCGA-G4-6306-01A	male	Adenocarcinoma, NOS	Adenomas and Adenocarcinomas	not reported	20.8917
TCGA-G4-6307-01A	female	Adenocarcinoma, NOS	Adenomas and Adenocarcinomas	stage iiib	21.2984
TCGA-G4-6309-01A	female	Adenocarcinoma, NOS	Adenomas and Adenocarcinomas	stage iiib	26.8242
TCGA-G4-6310-01A	male	Adenocarcinoma, NOS	Adenomas and Adenocarcinomas	stage iiib	14.9611
TCGA-G4-6311-01A	male	Adenocarcinoma, NOS	Adenomas and Adenocarcinomas	stage iii	19.4829
TCGA-G4-6314-01A	female	Adenocarcinoma, NOS	Adenomas and Adenocarcinomas	stage iv	19.0761
TCGA-G4-6315-01A	male	Adenocarcinoma, NOS	Adenomas and Adenocarcinomas	stage iv	13.7739
TCGA-G4-6317-01A	female	Adenocarcinoma, NOS	Adenomas and Adenocarcinomas	stage iiic	28.9001
TCGA-G4-6320-01A	male	Adenocarcinoma, NOS	Adenomas and Adenocarcinomas	stage iii	10.8188
TCGA-G4-6321-01A	female	Adenocarcinoma, NOS	Adenomas and Adenocarcinomas	stage iii	13.999
TCGA-G4-6322-01A	male	Mucinous adenocarcinoma	Cystic, Mucinous and Serous Neoplasms	stage iiib	12.808
TCGA-G4-6323-01A	male	Adenocarcinoma, NOS	Adenomas and Adenocarcinomas	stage ia	13.4291
TCGA-G4-6586-01A	female	Adenocarcinoma, NOS	Adenomas and Adenocarcinomas	stage iia	25.6049
TCGA-G4-6588-01A	female	Adenocarcinoma, NOS	Adenomas and Adenocarcinomas	stage iia	27.7579
TCGA-G4-6625-01A	female	Adenocarcinoma, NOS	Adenomas and Adenocarcinomas	stage iia	30.284
TCGA-G4-6626-01A	male	Adenocarcinoma, NOS	Adenomas and Adenocarcinomas	stage iia	16.2593
TCGA-G4-6627-01A	male	Adenocarcinoma, NOS	Adenomas and Adenocarcinomas	stage iia	13.4042
TCGA-G4-6628-01A	male	Adenocarcinoma, NOS	Adenomas and Adenocarcinomas	stage i	12.8441
TCGA-NH-A50T-01A	female	Adenocarcinoma, NOS	Adenomas and Adenocarcinomas	stage iia	17.4453
TCGA-NH-A50U-01A	male	Mucinous adenocarcinoma	Cystic, Mucinous and Serous Neoplasms	stage iva	24.2023
TCGA-NH-A50V-01A	male	Adenocarcinoma, NOS	Adenomas and Adenocarcinomas	stage iiib	15.4194
TCGA-NH-A5IV-01A	female	Adenocarcinoma, NOS	Adenomas and Adenocarcinomas	stage iia	34.6948
TCGA-NH-A6GA-01A	male	Adenocarcinoma, NOS	Adenomas and Adenocarcinomas	stage iiic	17.4671
TCGA-NH-A6GB-01A	female	Adenocarcinoma, NOS	Adenomas and Adenocarcinomas	stage iiic	26.1404
TCGA-NH-A6GC-01A	female	Mucinous adenocarcinoma	Cystic, Mucinous and Serous Neoplasms	stage ivb	17.5661
TCGA-NH-A8F7-01A	female	Adenocarcinoma, NOS	Adenomas and Adenocarcinomas	stage iia	32.3125
TCGA-NH-A8F8-01A	male	Adenocarcinoma, NOS	Adenomas and Adenocarcinomas	stage iv	15.3909
TCGA-QG-A5YV-01A	female	Adenocarcinoma, NOS	Adenomas and Adenocarcinomas	stage iiic	23.2239
TCGA-QG-A5YW-01A	female	Adenocarcinoma, NOS	Adenomas and Adenocarcinomas	stage iiic	25.4126
TCGA-QG-A5YX-01A	female	Adenocarcinoma, NOS	Adenomas and Adenocarcinomas	stage iia	16.6547
TCGA-QG-A5Z2-01A	male	Adenocarcinoma, NOS	Adenomas and Adenocarcinomas	stage i	15.9638
TCGA-QL-A97D-01A	female	Adenocarcinoma, NOS	Adenomas and Adenocarcinomas	stage i	31.5824
TCGA-RU-A8FL-01A	male	Adenocarcinoma, NOS	Adenomas and Adenocarcinomas	stage iiib	14.4431
TCGA-SS-A7HO-01A	female	Adenocarcinoma, NOS	Adenomas and Adenocarcinomas	stage iib	70.9227
TCGA-T9-A92H-01A	male	Adenocarcinoma, NOS	Adenomas and Adenocarcinomas	stage iia	25.3945
TCGA-WS-AB45-01A	female	Mucinous adenocarcinoma	Cystic, Mucinous and Serous Neoplasms	stage iia	18.2345
TCGA-A6-2672-01B	female	Adenocarcinoma, NOS	Adenomas and Adenocarcinomas	stage iiib	29.2021
TCGA-A6-2674-01B	male	Mucinous adenocarcinoma	Cystic, Mucinous and Serous Neoplasms	stage iv	8.37656
TCGA-A6-2677-01B	female	Adenocarcinoma, NOS	Adenomas and Adenocarcinomas	stage iiic	14.6126
TCGA-A6-3809-01B	female	Mucinous adenocarcinoma	Cystic, Mucinous and Serous Neoplasms	stage iib	8.68425
TCGA-A6-3810-01B	male	Adenocarcinoma, NOS	Adenomas and Adenocarcinomas	stage iia	8.12717
TCGA-A6-5656-01B	male	Adenocarcinoma, NOS	Adenomas and Adenocarcinomas	stage i	7.83061
TCGA-A6-5659-01B	male	Adenocarcinoma, NOS	Adenomas and Adenocarcinomas	stage i	11.6348
TCGA-A6-5661-01B	female	Adenocarcinoma, NOS	Adenomas and Adenocarcinomas	stage iia	12.6022
TCGA-A6-5665-01B	female	Adenocarcinoma, NOS	Adenomas and Adenocarcinomas	stage iia	22.326
TCGA-A6-6650-01B	female	Adenocarcinoma, NOS	Adenomas and Adenocarcinomas	stage iia	22.3625
TCGA-A6-6780-01B	male	Mucinous adenocarcinoma	Cystic, Mucinous and Serous Neoplasms	stage iia	3.70321
TCGA-A6-6781-01B	male	Mucinous adenocarcinoma	Cystic, Mucinous and Serous Neoplasms	stage iiic	7.16619
TCGA-CK-4947-01B	female	Adenocarcinoma, NOS	Adenomas and Adenocarcinomas	stage iiib	17.8922
TCGA-CK-4948-01B	female	Adenocarcinoma, NOS	Adenomas and Adenocarcinomas	stage iii	25.1398
TCGA-A6-2684-01C	female	Adenocarcinoma, NOS	Adenomas and Adenocarcinomas	stage i	12.4772
TCGA-G4-6317-02A	female	Adenocarcinoma, NOS	Adenomas and Adenocarcinomas	stage iiic	25.5479
TCGA-NH-A8F7-06A	female	Adenocarcinoma, NOS	Adenomas and Adenocarcinomas	stage iia	28.4223
